# Supplementary material for: Healthy Food Environments in Food Pantries: Lessons Learned from a Sodium Reduction Intervention
Source: Int J Environ Res Public Health. 2021 Dec 15;18(24):13206. doi: 10.3390/ijerph182413206 (PMC8701667; doi:10.3390/ijerph182413206)
Supplement: Supplementary file 1 [file ijerph-18-13206-s001.zip]

Archive with 1 entries (1 files):
- ijerph-1471863-supplementary.pdf
